# Supplementary material for: Waveguiding of Photoluminescence in a Layer of Semiconductor Nanoparticles
Source: Nanomaterials (Basel). 2021 Mar 9;11(3):683. doi: 10.3390/nano11030683 (PMC7999844; doi:10.3390/nano11030683)
Supplement: Supplementary file 1 [file nanomaterials-11-00683-s001.zip]

Archive with 3 entries (2 files):
- supplementary materials/
- supplementary materials/nanomaterials-1119994SI.docx
- supplementary materials/nanomaterials-1119994SI.pdf
